# Supplementary material for: Genomic Signatures of Artificial Selection Underlying Oil Content Differentiation in Chinese and Uruguayan Soybean Germplasm
Source: Plants (Basel). 2026 Mar 5;15(5):800. doi: 10.3390/plants15050800 (PMC12987202; doi:10.3390/plants15050800)
Supplement: Supplementary file 1 [file plants-15-00800-s001.zip]

Archive with 1 entries (1 files):
- plants-4147546-supplementary.xlsx
