# Supplementary material for: Genomic Signatures of Artificial Selection Underlying Oil Content Differentiation in Chinese and Uruguayan Soybean Germplasm
Source: Plants (Basel). 2026 Mar 5;15(5):800. doi: 10.3390/plants15050800 (PMC12987202; doi:10.3390/plants15050800)
Supplement: Supplementary file 1 [file plants-15-00800-s001.zip › plants-4147546-supplementary.xlsx]

## Sheet: Supplementary Table S1
	Supplementary Table S1.42 known oil-related gene loci
	Chr.	Gene Symbol	Gene Model ID <sup>1</sup>	Position (bp)	SNP (Ref/Alt)	Favorable Allele	Functional Annotation	Reference
1	3	GmPAP3 <sup>†</sup>	Glyma.03G174900	38853807	C/A	A	Phosphatidate phosphatase (PAP/Lipin)	Chao Mi et al., 2023;
2	3	GmPAP3	Glyma.03G174900	38853948	G/C	G	Phosphatidate phosphatase (PAP/Lipin)	Chao Mi et al., 2023
3	3	GmPAP3	Glyma.03G174900	38854129	A/C	A	Phosphatidate phosphatase (PAP/Lipin)	Chao Mi et al., 2023
4	3	GmPAP3	Glyma.03G174900	38855031	C/T	T	Phosphatidate phosphatase (PAP/Lipin)	Chao Mi et al., 2023
5	3	GmPAP3	Glyma.03G174900	43566254	C/T	T	Phosphatidate phosphatase (PAP/Lipin)	Chao Mi et al., 2023
6	4	GmPAP4 <sup>†</sup>	Glyma.04G038200	3038341	T/A	T	Phosphatidate phosphatase / Lipin	Wang et al., 2014;
7	4	GmPAP4	Glyma.04G038200	3039140	C/A	C	Phosphatidate phosphatase / Lipin	Wang et al., 2014
8	4	GmPAP4	Glyma.04G038200	3039591	G/A	G	Phosphatidate phosphatase / Lipin	Wang et al., 2014
9	5	GmST05/GmMFT	Glyma.05G244100	41853287	G/A	G	PEBP family protein	Duan et al., 2022; Cai et al., 2023
10	5	GmST05/GmMFT	Glyma.05G244100	41854422	A/C	A	PEBP family protein	Duan et al., 2022
11	5	—	Glyma.05G177000	36572301	C/T	C	2-deoxyglucose-6-phosphate phosphatase	Patent EP2134870A1
12	6	GmZIP123	Glyma.06G010200	801327	A/T	A	bZIP transcription factor	Song et al., 2013
13	6	GmZIP123	Glyma.06G010200	801649	T/G	T	bZIP transcription factor	Song et al., 2013
14	6	—	Glyma.06G039200	2969171	T/G	T	Lipid metabolism related	Identified in this study
15	6	—	Glyma.06G039200	2970177	A/G	A	Lipid metabolism related	Identified in this study
16	6	GmSW6	Glyma.06G072400	5556129	G/A	G	2-ketoglutarate-dependent dioxygenase	Identified in this study
17	6	GmZF351	Glyma.06G290100	47897987	C/A	C	Zinc finger C-x8-C-x5-C-x3-H type	Li et al., 2017
18	8	GmST1	Glyma.08G109100	8380961	T/C	T	UDP-D-glucuronate 4-epimerase	Wang et al., 2020b; Miao et al., 2020
19	8	GmST1	Glyma.08G109100	8381483	C/G	G	UDP-D-glucuronate 4-epimerase	Wang et al., 2020b
20	8	—	Glyma.08G147400	11249238	C/G	C	Protein phosphatase 2A regulator	Identified in this study
21	8	—	Glyma.08G147400	11251902	G/A	A	Protein phosphatase 2A regulator	Identified in this study
22	9	GmDGAT1-2	Glyma.09G065300	6390955	C/T	C	Diacylglycerol O-acyltransferase 1	El-Habbak et al., 2021; Torrey et al., 2021
23	9	GmDGAT1-2	Glyma.09G065300	6393612	G/T	G	Diacylglycerol O-acyltransferase 1	El-Habbak et al., 2021
24	9	DGAT2a	Glyma.09G195400	41999168	G/T	T	Diacylglycerol acyltransferase 2	Patent CN112342235A
25	10	GmPAH2	Glyma.10G046400	4162041	C/A	A	Phosphatidate phosphatase (PAH)	Hao et al., 2024; Chao Mi et al., 2023
26	10	GmPAH2	Glyma.10G046400	24703856	C/G	G	Phosphatidate phosphatase (PAH)	Hao et al., 2024
27	12	GmDREBL	Glyma.12G103100	9187362	C/T	C	DREB-type transcription factor	Zhang et al., 2016b
28	12	GmZF392	Glyma.12G205700	36600298	G/C	G	Zinc finger C-x8-C-x5-C-x3-H type	Lu et al., 2021
29	13	GmDGAT1-3	Glyma.13G106100	22047692	A/G	A	Diacylglycerol O-acyltransferase 1	El-Habbak et al., 2021; Torrey et al., 2021
30	13	GmPAP	Glyma.13G134500	24703106	C/T	C	Metallo-phosphoesterase (PAP)	Chao Mi et al., 2023
31	13	Rab5a2	Glyma.13G153000	26781452	C/T	C	Small GTPase	Wei et al., 2020
32	13	Bloom1/GmB1	Glyma.13G241700	35163354	A/G	A	Transmembrane transporter-like	Zhang et al., 2018a
33	13	GmDof11	Glyma.13G329000	42354293	G/C	G	Dof zinc finger protein	Wang et al., 2007
34	15	SWEET39	Glyma.15G049200	3875093	T/A	T	Sugar efflux transporter	Wang et al., 2020b; Miao et al., 2020
35	17	GmDGAT1	Glyma.17G053300	4054733	A/C	A	Diacylglycerol O-acyltransferase 1	Torrey et al., 2021; El-Habbak et al., 2021
36	17	GmDGAT1	Glyma.17G053300	4055625	G/T	G	Diacylglycerol O-acyltransferase 1	Torrey et al., 2021
37	17	GmDof4	Glyma.17G081800	6349120	A/G	A	Dof zinc finger protein	Wang et al., 2007
38	17	GmPAP17 <sup>†</sup>	Glyma.17G242900	39882740	G/T	G	Phosphatidate phosphatase / Lipin	Chao Mi et al., 2023; Wang et al., 2014
39	19	GmPAP19 <sup>†</sup>	Glyma.19G175600	4162130	G/T	G	Phosphatidate phosphatase (PAP/Lipin)	Chao Mi et al., 2023
40	19	GmSW19	Glyma.19G194500	45203982	G/A	G	Leucine zipper transcription factor	Identified in this study
41	20	GmLEC2a	Glyma.20G035800	5023173	T/G	T	AP2/B3-like transcription factor	Manan et al., 2017
42	20	GmPOWR1	Glyma.20G085100	31777541	C/T	C	CCT domain protein	Fliege et al., 2022; Goettel et al., 2022
